# Supplementary material for: Fever, Tachypnea, and Monocyte Distribution Width Predicts Length of Stay for Patients with COVID-19: A Pioneer Study
Source: J Pers Med. 2022 Mar 12;12(3):449. doi: 10.3390/jpm12030449 (PMC8953796; doi:10.3390/jpm12030449)
Supplement: Supplementary file 1 [file jpm-12-00449-s001.zip]

Archive with 1 entries (1 files):
- jpm-1637904-supplementary.pdf
